# Supplementary material for: The Effect of Sleep Deprivation and Subsequent Recovery Period on the Synaptic Proteome of Rat Cerebral Cortex
Source: Mol Neurobiol. 2022 Jan 5;59(2):1301–19. doi: 10.1007/s12035-021-02699-x (PMC8857111; doi:10.1007/s12035-021-02699-x)
Supplement: Supplementary file 1 — Supplementary file1 (XLSX 21 KB) [file 12035_2021_2699_MOESM1_ESM.xlsx]

## Sheet: Munka1
Gene ID	Uniprot Protein ID	Peptide counts	Protein	Localization	Function	t-test	Fold change
Signal Transduction & Regulation
Gnal	P38406	7	Guanine nucleotide-binding protein G(olf) subunit alpha	cytoplasm	signal transduction, GTP-binding	0.00436397	3.32871
Ndrg3	Q6AYR2	9	Protein NDRG3	cytoplasm	signal transduction, cell differentiation, regulation of cell growth	0.00460193	1.95904
Ralgapb	P86410	13	Ral GTPase-activating protein subunit beta	cytoplasm	signal transduction, GTPase activity	0.0115089	1.83808
Prkar1a	P09456	7	cAMP-dependent protein kinase type I-alpha regulatory subunit	cell membrane, synapse	protein kinase regulator activity, cAMP-binding, signal transduction	0.0119563	1.7863
Prkag1	P80385	5	5-AMP-activated protein kinase subunit gamma-1	nucleoplasm, cytoplasm	lipid metabolism, fatty acid metabolism, energy metabolism regulation, cytoskeleton remodeling	0.0316664	1.56097
Pi4ka	O08662	43	Phosphatidylinositol 4-kinase alpha	cytoplasm, cell membrane	phosphatidylinositol-mediated signaling	0.00982125	1.50564
Arhgef7	O55043	13	Rho guanine nucleotide exchange factor 7	cytoplasm, cell junction, cell projection	signal transduction, apoptosis, cell migration, synapse formation	0.0488564	1.41739
Madd	O08873	20	MAP kinase-activating death domain protein	cytoplasm, synapse, cell membrane	signal transduction, apoptosis, cell proliferation	0.0138184	1.37756
Prkcb	P68403	20	Protein kinase C beta type	cytoplasm, nucleus	signal transduction, apoptotic process, cellular calcium ion homeostasis, regulation of NF-kappaB signaling	0.00893507	1.3496
Pak1	P35465	11	Serine/threonine-protein kinase PAK 1	cytoplasm, cell junction, cell projection	signal transduction, neuron projection morphogenesis, regulation of axon extension, exocytosis regulation	0.0182823	1.33347
Ppp2r2a	P36876	8	Serine/threonine-protein phosphatase 2A 55 kDa regulatory subunit B alpha isoform	cytoplasm	protein phosphatase regulation, signal transduction, cell cycle, developmental processes	0.0266322	-1.3215
Ppp1r1b	Q6J4I0	7	Protein phosphatase 1 regulatory subunit 1B	cytoplasm	protein phosphatase regulation, signal transduction	0.011931	-1.39545
Apc	P70478	8	Adenomatous polyposis coli protein	cytoplasm, cell junction, cell projection	Wnt signaling pathway	0.0279723	-1.46782
Pde1b	Q01066	10	Calcium/calmodulin-dependent 3,5-cyclic nucleotide phosphodiesterase 1B	cytoplasm	signal transduction, regulation of neurotransmitter levels, visual learning	0.00949259	-1.61056
Scg2	P10362	5	Secretogranin-2	secretory granule, extracellular space	signal transduction	0.0445743	-1.62053
Lipid & Fatty Acid Metabolism
Acaca	P11497	10	Acetyl-CoA carboxylase 1	cytoplasm	fatty acid biosynthesis, lipid metabolism	0.016257	2.02679
Decr1	Q64591	6	2,4-dienoyl-CoA reductase, mitochondrial	mitochondrion	fatty acid metabolism, lipid metabolism	0.0411813	1.94279
Pccb	P07633	5	Propionyl-CoA carboxylase beta chain, mitochondrial	mitochondrion	amino acid catabolism, fatty acid catabolism	0.0459779	1.8117
Eci2	Q5XIC0	6	Enoyl-CoA delta isomerase 2, mitochondrial	peroxisome, mitochondrion	fatty acid catabolism	0.00701412	1.64521
Acly	P16638	27	ATP-citrate synthase	cytoplasm	lipid metabolism, acetylcholine biosynthesis	0.0211015	1.37063
Ephx2	P80299	6	Bifunctional epoxide hydrolase 2	cytoplasm, peroxisome	lipid metabolism, detoxification	0.039732	-1.41554
Amino acid/Protein Biosynthesis & Degradation
Vars	Q04462	11	Valine--tRNA ligase	mitochondrion	protein biosynthesis	0.00848568	2.55
Rplp2	P02401	3	60S acidic ribosomal protein P2	ribosome	protein biosynthesis	0.0139604	2.47203
Plaa	P54319	8	Phospholipase A-2-activating protein	cytoplasm, exosome, nucleus	protein catabolism, ubiquitin homeostasis	0.009265	2.25352
Serpina3k	P05545	3	Serine protease inhibitor A3K	extracellular space	protease inhibitor	0.0212426	2.09789
Itih3	Q63416	7	Inter-alpha-trypsin inhibitor heavy chain H3	extracellular space	protease inhibitor	0.0187777	1.88204
Capns1	Q64537	5	Calpain small subunit 1	cytoplasm, cell membrane	proteolysis	0.0372255	1.84302
Serpinh1	P29457	3	Serpin H1	endoplasmic reticulum, cell membrane	endopeptidase inhibitor	0.003045	1.70062
Eef2	P05197	25	Elongation factor 2	cytoplasm, nucleus	protein biosynthesis	0.00206163	1.38923
Psmd2	Q4FZT9	13	26S proteasome non-ATPase regulatory subunit 2	proteasome	ubiquitin-dependent protein catabolism	0.0178053	1.38625
Cul5	Q9JJ31	7	Cullin-5	cytoplasm, nucleus	ubiquitin-dependent protein catabolism	0.0245508	1.34987
Cops4	Q68FS2	6	COP9 signalosome complex subunit 4	cytoplasm, synapse, cell junction, nucleus	protein catabolism, protein deneddylation	0.0488821	1.34594
Respiratory Chain & Electron Transport & Redox Homeostasis
Mtnd5	P11661	6	NADH-ubiquinone oxidoreductase chain 5	mitochondrion	electron transport, respiratory chain	0.0321155	1.73602
Txnl1	Q920J4	8	Thioredoxin-like protein 1	cytoplasm, nucleus, proteasome complex	electron transport, cell redox homeostasis	0.0475226	1.48054
Atp5o	Q06647	15	ATP synthase subunit O, mitochondrial	mitochondrion	ATP synthesis	0.021738	1.47628
Cbr1	P47727	8	Carbonyl reductase [NADPH] 1	cytoplasm	oxidoreductase activity, steroid catabolism	0.00583304	-1.81745
Carbohydrate Metabolism
Pgm1	P38652	13	Phosphoglucomutase-1	cytoplasm	carbohydrate metabolism	0.0385903	1.45799
Idh3a	Q99NA5	14	Isocitrate dehydrogenase [NAD] subunit alpha, mitochondrial	mitochondrion	oxidoreductase, tricarboxylic acid cycle	0.0380644	1.37546
Pfkm	P47858	21	ATP-dependent 6-phosphofructokinase, muscle type	cytoplasm	glycolysis	0.0470508	-1.40039
Nucleotide Metabolism
Paics	P51583	7	Multifunctional protein ADE2	cytoplasm	purine biosynthesis	0.0481684	1.9062
Itpa	D3ZW55	5	Inosine triphosphate pyrophosphatase	cytoplasm	nucleotide metabolism	0.0392197	1.44935
Nme2	P19804	9	Nucleoside diphosphate kinase B	cytoplasm, nucleus, cell projection	nucleotide metabolism	0.0317458	-1.63908
Transport & Ion Channel
Slc6a7	P28573	5	Sodium-dependent proline transporter	membrane, synapse, presynaptic terminal	amino acid transport, neurotransmitter transport	0.00502806	2.28792
Esyt1	Q9Z1X1	2	Extended synaptotagmin-1	endoplasmic reticulum, cell membrane	lipid transport	0.0210031	1.88589
Sfxn5	Q8CFD0	5	Sideroflexin-5	mitochondrion	citrate transport	0.00737661	1.75062
Kpna1	P83953	8	Importin subunit alpha-5	cytoplasm, nucleus	protein transport	0.0250355	1.63516
Abcb8	Q5RKI8	6	ATP-binding cassette sub-family B member 8, mitochondrial	mitochondrion	transmembrane transport	0.0227583	1.56925
Kcnab2	P62483	10	Voltage-gated potassium channel subunit beta-2	cell membrane, axon, synapse, cell junction	ion transport, nerve signaling	0.00721254	1.47849
Sfxn3	Q9JHY2	14	Sideroflexin-3	mitochondrion	ion transport, tricarboxylate transmembrane transport	0.0258178	1.42855
Slc25a51	Q52KK3	9	Solute carrier family 25 member 51	mitochondrion	transmembrane transport	0.0318758	1.39339
Dync1i1	Q63100	8	Cytoplasmic dynein 1 intermediate chain 1	cytoplasm, cytoskeleton	transport, vesicle and organelles transport	0.0494591	1.383
Ran	P62828	6	GTP-binding nuclear protein Ran	cytoplasm, nucleus	cell cycle, cell division, mitosis, protein transport	0.043007	1.35713
Scamp1	P56603	6	Secretory carrier-associated membrane protein 1	Golgi apparatus, endosome	protein transport, post-Golgi recycling pathways	0.0193016	-1.47859
Synaptic Transmission & Synapse Assembly & Neuron-Specific Function
Snph	B5DF41	8	Syntaphilin	synapse	brain development, neuron differentation, neuron projection	0.00684266	3.85974
Gabbr1	Q9Z0U4	16	Gamma-aminobutyric acid type B receptor subunit 1	cell membrane, synapse, dendrite	synaptic transmission, signal transduction	0.00428703	1.68153
Lypd1	Q66H42	3	Ly6/PLAUR domain-containing protein 1	cell membrane	synaptic transmission, acetylcholine receptor signaling pathway	0.0327684	1.64097
Anks1b	P0C6S7	18	Ankyrin repeat and sterile alpha motif domain-containing protein 1B	cytoplasm, synapse, postsynaptic membrane	synaptic plasticity, regulation of receptor localization to synapse	0.00110186	1.51912
Dlgap4	P97839	8	Disks large-associated protein 4	cell membrane, synapse, dendrite	neuronal cell signaling, molecular organization of synapses	0.0163818	1.43849
Gabbr2	O88871	9	Gamma-aminobutyric acid type B receptor subunit 2	cell membrane, synapse, dendrite	synaptic transmission, signal transduction	0.0295774	1.35103
Sncb	Q63754	8	Beta-synuclein	cytoplasm, axon terminus, growth cone	neuronal plasticity	0.0350582	-1.33959
Cltb	P08082	10	Clathrin light chain B	presynapse, vesicles	neurotransmitter transport, synaptic vesicle coating, secretion	0.0447266	-1.36561
Syp	P07825	13	Synaptophysin	synapse, synaptic vesicles	targeting synaptic vesicles to plasma membrane, synaptic plasticity, organization of presynapse	0.00797975	-1.41472
Amph	O08838	19	Amphiphysin	synapse, synaptic vesicle membrane	synaptic exocytosis	0.0443396	-1.47816
Clta	P08081	8	Clathrin light chain A	presynapse, vesicles	neurotransmitter transport, synaptic vesicle coating, secretion	0.0187879	-1.52368
Necap1	P69682	8	Adaptin ear-binding coat-associated protein 1	cell membrane, cytoplasmic vesicle mebrane	endocytosis, protein transport	0.0102026	-1.60336
Stx1a	P32851	16	Syntaxin-1A	synapse	neurotransmitter exocitosis, docking of synaptic vesicles	0.0300526	-1.65252
Snap25	P60881	20	Synaptosomal-associated protein 25	synapse, cell junction, cell membrane	regulation of transmitter release, vesicle docking, membrane fusion	0.0100461	-1.6724
Cytoskeleton Assembly & Organization
Rmdn3	Q66H15	8	Regulator of microtubule dynamics protein 3	cytoplasm, cytoskeleton, mitochondrion, nucleus	apoptosis, cell differentiation, calcium ion homeostasis	0.0316511	1.81103
Tubg1	P83888	7	Tubulin gamma-1 chain	cytoplasm, cytoskeleton, microtubule	microtubule organization	0.00498045	1.67056
Klc1	P37285	8	Kinesin light chain 1	cytoplasm, cytoskeleton, axon, growth cone	organelle transport, protein transport, protein localization to synapse	0.0114685	1.65188
Palm	Q920Q0	13	Paralemmin-1	cell membrane, cell projection	cytoskeleton organization, regulation of cell shape, synapse maturation	0.0450458	-1.45441
Map2	P15146	65	Microtubule-associated protein 2	cytoplasm, cytoskeleton	stabilization of microtubules	0.0472651	-1.63386
Protein Folding
Hsp90b1	Q66HD0	13	Endoplasmin	endoplasmic reticulum	protein folding	0.0150593	1.4428
Calr	P18418	15	Calreticulin	endoplasmic reticulum	chaperone, folding	0.0473306	-1.58765
Other or Unknown Function
N/A	P56571	6	ES1 protein homolog, mitochondrial	mitochondrion	N/A	0.0398754	1.73088
Glod4	Q5I0D1	4	Glyoxalase domain-containing protein 4	mitochondrion	N/A	0.0381992	1.71126
Immt	Q3KR86	23	MICOS complex subunit Mic60 (Fragment)	mitochondrion	maintenance of mitochondrial membrane architecture	0.0034423	1.3298
Nap1I1	Q9Z2G8	6	Nucleosome assembly protein 1-like 1	nucleus, cytoplasm	nucleosome assembly, modulation of chromatin formation, regulation of cell proliferation	0.0489549	-1.66718
