# Supplementary material for: The Effect of Sleep Deprivation and Subsequent Recovery Period on the Synaptic Proteome of Rat Cerebral Cortex
Source: Mol Neurobiol. 2022 Jan 5;59(2):1301–19. doi: 10.1007/s12035-021-02699-x (PMC8857111; doi:10.1007/s12035-021-02699-x)
Supplement: Supplementary file 2 — Supplementary file2 (XLSX 16 KB) [file 12035_2021_2699_MOESM2_ESM.xlsx]

## Sheet: Munka1
Gene ID	Uniprot protein ID	Peptide counts	Protein	Localization	Function	t-test	Fold change
Signal Transduction & Regulation
Atp6ap2	Q6AXS4	4	Renin receptor	cell mebrane	signal transduction	0.00915887	1.68639
Cd81	Q62745	2	CD81 antigen	cell membrane	signaling, receptor internalization, protein localization, cell proliferation	0.0371449	1.5118
Arhgdia	Q5XI73	6	Rho GDP-dissociation inhibitor 1	cytoplasm	signal transduction, cell migration, regulation of protein localization	0.0400829	1.41049
Mtor	P42346	34	Serine/threonine-protein kinase mTOR	cytoplasm, Golgi apparatus, endoplasmic reticulum, nucleus, mitochondrion	signal transduction, regulation of cellular metabolism, response to hormones, stress response	0.0405885	-1.53211
Tsc2	P49816	12	Tuberin	cytoskeleton, dendrite, growth cone, neuron projection	signal transduction, cell cycle, establishment of protein localization, cell projection organization	0.0315507	-1.53447
Lipid & Fatty Acid Metabolism
Cpt1a	P32198	8	Carnitine O-palmitoyltransferase 1, liver isoform	mitochondrion	fatty acid metabolism, lipid metabolism, transport	0.00418792	-1.4528
Faah	P97612	13	Fatty-acid amide hydrolase 1	Golgi apparatus, endoplasmic reticulum	fatty acid metabolism	0.0391411	-1.4556
Eci1	P23965	4	Enoyl-CoA delta isomerase 1, mitochondrial	mitochondrion	fatty acid metabolism, lipid metabolism	0.0488062	-1.71041
Decr1	Q64591	6	2,4-dienoyl-CoA reductase, mitochondrial	mitochondrion	fatty acid metabolism, lipid metabolism	0.00522175	-1.98588
Amino acid/Protein Biosynthesis & Degradation
Mccc2	Q5XIT9	11	Methylcrotonoyl-CoA carboxylase beta chain, mitochondrial	mitochondrion	leucine catabolism, isovaleric acid catabolism	0.0262527	-1.58221
Rnpep	O09175	13	Aminopeptidase B	extracellular space	protein processing, proteolysis	0.0331991	-1.5883
Maob	P19643	10	Amine oxidase [flavin-containing] B	mitochondrion	oxidative deamination of biogenic and xenobiotic amines, neurotransmitter catabolism	0.00178117	-1.82294
Respiratory Chain & Electron Transport & Redox Homeostasis
Cycs	P62898	10	Cytochrome c, somatic	mitochondrion	response to oxidative stress, mitochondrial electron transport, apoptosis	0.0445244	1.35562
Carbohydrate Metabolism
Idh3g	P41565	11	Isocitrate dehydrogenase [NAD] subunit gamma 1, mitochondrial	mitochondrion	oxidoreductase, tricarboxylic acid cycle	0.0298848	1.63582
Pdk2	Q64536	3	[Pyruvate dehydrogenase (acetyl-transferring)] kinase isozyme 2, mitochondrial	mitochondrion	carbohydrate metabolism, fatty acid metabolism	0.0126811	-1.80078
Transport & Ion Channel
Scn2b	P54900	5	Sodium channel subunit beta-2	cell membrane	voltage-gated channel, ion transport	0.0200349	1.82345
Slc25a20	P97521	8	Mitochondrial carnitine/acylcarnitine carrier protein	mitochondrion	transmembrane transport	0.0258816	-1.31448
Vps29	B2RZ78	4	Vacuolar protein sorting-associated protein 29	cytoplasm, endosome	intracellular protein transport	0.00488043	-1.58455
Slc25a1	P32089	10	Tricarboxylate transport protein, mitochondrial	mitochondrion	mitochondrial citrate transport	0.0025116	-1.62589
Lrrc8a	Q4V8I7	8	Volume-regulated anion channel subunit LRRC8A	cell membrane	ion transport, cell volume homeostasis, response to osmotic stress	0.0488201	-1.74762
Synaptic Transmission & Synapse Assembly & Neuron-Specific Function
Snca	P37377	9	Alpha-synuclein	synapse, growth cone, cell membrane, cell junction, cytoplasm, nucleus	synapse organization, plasticity, synaptic vesicle transport and endocytosis, synaptic transmission	0.0483592	1.5747
Stx12	G3V7P1	8	Syntaxin-12	endosome, Golgi apparatus	intracellular protein transport, vesicle docking, vesicle fusion	0.0311951	1.56316
Dlg4	P31016	28	Disks large homolog 4	synapse, postsynaptic density	protein localization to synapse, dendritic spine morphogenesis, synaptic plasticity	0.0468196	1.42374
Bsn	O88778	95	Protein bassoon	cytoskeleton, synapse, cell junction, presynaptic membrane	cytoskeleton organization, synapse assembly, neurotransmitter release regulation	0.0395531	1.37488
Dlg1	Q62696	15	Disks large homolog 1	synapse, postsynaptic density	receptor localization to synapse, cell adhesion, synaptic transmission, nervous system development, receptor clustering	0.0319544	1.3568
Anks1b	P0C6S7	18	Ankyrin repeat and sterile alpha motif domain-containing protein 1B	synapse, postsynaptic density, dendritic spine	receptor localization to synapse, synaptic plasticity	0.0113477	-1.35854
Gabbr1	Q9Z0U4	16	Gamma-aminobutyric acid type B receptor subunit 1	cell membrane, synapse, postsynaptic cell membrane, dendrite	synaptic transmission, signal transduction	0.033731	-1.48899
Syn3	O70441	10	Synapsin-3	synaptic vesicle	neurotransmitter release, synaptogenesis	0.0450986	-1.4944
Nptrx	O35764	10	Neuronal pentraxin receptor	cell membrane	signal transduction, synapse remodeling	0.0297222	-1.57972
Farp1	F1LYQ8	12	FERM, RhoGEF and pleckstrin domain-containing protein 1	synapse, dendrite, cell projection, cell membrane	dendrite morphogenesis, synapse assembly, signal transduction	0.0257225	-1.61495
Cytoskeleton Assembly & Organization
Nefh	P16884	22	Neurofilament heavy polypeptide	cytoplasm, cytoskeleton	brain development, axon regeneration, intermediate filament bundle assembly	0.0237036	1.54476
Nefl	P19527	34	Neurofilament light polypeptide	cytoskeleton, axon, growth cone, neuron projection	axonal transport, cytoskeleton organization, axonogenesis, maintenance of neuronal caliber	0.0415807	1.37553
Myl6	Q64119	6	Myosin light polypeptide 6	cytoplasm	motor activity	0.0475627	1.32909
Vcl	P85972	6	Vinculin	cell junction, cytoskeleton, cell membrane	cell-cell adhesion, cell-matrix adhesion	0.0139238	-1.36849
Clasp2	Q99JD4	19	CLIP-associating protein 2	cytoplasm, cytoskeleton, cell projection	microtubule cytoskeleton organization, cell cycle, cell division, mitosis	0.0304775	-1.45391
Protein Folding
Hspa5	P06761	18	78 kDa glucose-regulated protein	cytoplasm, endoplasmic reticulum	protein folding, cell migration, differentation, cell-cell adhesion, maintenance of protein localization in ER	0.0231296	1.5144
Dab2ip	Q6P730	10	Disabled homolog 2-interacting protein	cytoplasm, cell membrane, cell projection, dendrite	protein folding, stress response, cell cycle, growth regulation	0.0382161	-1.37927
Other or Unknown Function
Armc10	B1WBW4	5	Armadillo repeat-containing protein 10	endoplasmic reticulum	regulation of growth, cell survival	0.0163692	-1.62655
N/A	Q6MG12	4	Uncharacterized protein C6orf136 homolog	N/A	N/A	0.026747	-1.86832
